# Supplementary material for: Study on the shielding effect of low resistance body when using transient electromagnetic to detect urban underground space
Source: PLoS One. 2023 Nov 30;18(11):e0289184. doi: 10.1371/journal.pone.0289184 (PMC10688709; doi:10.1371/journal.pone.0289184)
Supplement: S1 Data — (XLS) [file pone.0289184.s001.xls]

## Sheet: 电压抽道数据
同步轮计数	电压值	时间道
0	289.453	0
0.735365	257.179	0
0.967908	190.284	0
1.29677	156.008	0
1.59699	155.17	0
1.80927	154.874	0
1.99914	154.75	0
2.26765	154.65	0
2.59652	154.898	0
2.89673	155.378	0
3.2116	155.798	0
3.44414	155.682	0
3.67668	155.071	0
4.00555	154.986	0
4.36076	155.567	0
4.68963	155.889	0
5.01849	155.912	0
5.36079	155.639	0
5.74053	155.223	0
6.16509	155.373	0
6.52031	155.656	0
6.80511	155.578	0
7.07363	155.569	0
7.34215	155.528	0
7.61066	155.369	0
7.86184	155.407	0
8.13036	155.376	0
8.3629	155.474	0
8.66311	155.597	0
8.97798	155.355	0
9.30684	155.183	0
9.55802	155.21	0
9.82653	155.49	0
10.1113	155.763	0
10.3799	155.718	0
10.6947	155.633	0
10.9632	155.724	0
11.2318	155.81	0
11.4829	155.588	0
11.7831	155.478	0
12.0517	155.552	0
12.3202	155.272	0
12.6204	155.129	0
12.8889	155.446	0
13.1891	155.689	0
13.4576	155.683	0
13.7262	155.546	0
13.9587	155.45	0
14.1912	155.471	0
14.4915	155.46	0
14.76	155.506	0
15.0285	155.495	0
15.2797	155.313	0
15.5308	155.225	0
15.7994	155.552	0
16.0679	156.149	0
16.3527	156.109	0
16.6375	155.488	0
16.906	156.312	0
0	261.145	1
0.735365	231.233	1
0.967908	170.778	1
1.29677	139.932	1
1.59699	139.232	1
1.80927	139.068	1
1.99914	138.96	1
2.26765	138.87	1
2.59652	139.153	1
2.89673	139.521	1
3.2116	139.789	1
3.44414	139.655	1
3.67668	139.186	1
4.00555	139.215	1
4.36076	139.664	1
4.68963	139.931	1
5.01849	140.036	1
5.36079	139.753	1
5.74053	139.329	1
6.16509	139.418	1
6.52031	139.727	1
6.80511	139.754	1
7.07363	139.692	1
7.34215	139.62	1
7.61066	139.404	1
7.86184	139.349	1
8.13036	139.341	1
8.3629	139.499	1
8.66311	139.635	1
8.97798	139.382	1
9.30684	139.24	1
9.55802	139.202	1
9.82653	139.413	1
10.1113	139.72	1
10.3799	139.636	1
10.6947	139.517	1
10.9632	139.63	1
11.2318	139.719	1
11.4829	139.498	1
11.7831	139.509	1
12.0517	139.663	1
12.3202	139.208	1
12.6204	138.95	1
12.8889	139.251	1
13.1891	139.47	1
13.4576	139.583	1
13.7262	139.48	1
13.9587	139.385	1
14.1912	139.483	1
14.4915	139.397	1
14.76	139.448	1
15.0285	139.52	1
15.2797	139.266	1
15.5308	139.056	1
15.7994	139.235	1
16.0679	139.801	1
16.3527	139.901	1
16.6375	139.3	1
16.906	140.132	1
0	137.113	2
0.735365	120.686	2
0.967908	88.7506	2
1.29677	72.5446	2
1.59699	72.3417	2
1.80927	72.4327	2
1.99914	72.3141	2
2.26765	72.2934	2
2.59652	72.4833	2
2.89673	72.5462	2
3.2116	72.5615	2
3.44414	72.4219	2
3.67668	72.3145	2
4.00555	72.4738	2
4.36076	72.5677	2
4.68963	72.7113	2
5.01849	72.8786	2
5.36079	72.6961	2
5.74053	72.4649	2
6.16509	72.4503	2
6.52031	72.6678	2
6.80511	72.7835	2
7.07363	72.6905	2
7.34215	72.5976	2
7.61066	72.3359	2
7.86184	72.1578	2
8.13036	72.1883	2
8.3629	72.4063	2
8.66311	72.4919	2
8.97798	72.3487	2
9.30684	72.3467	2
9.55802	72.1957	2
9.82653	72.2483	2
10.1113	72.4879	2
10.3799	72.3747	2
10.6947	72.2349	2
10.9632	72.2744	2
11.2318	72.3272	2
11.4829	72.1935	2
11.7831	72.3329	2
12.0517	72.4816	2
12.3202	72.005	2
12.6204	71.761	2
12.8889	71.927	2
13.1891	72.0804	2
13.4576	72.2721	2
13.7262	72.1934	2
13.9587	72.1571	2
14.1912	72.3181	2
14.4915	72.2355	2
14.76	72.3194	2
15.0285	72.3883	2
15.2797	72.0828	2
15.5308	71.8181	2
15.7994	71.785	2
16.0679	72.1236	2
16.3527	72.3138	2
16.6375	71.8567	2
16.906	72.3307	2
0	28.3489	3
0.735365	24.96	3
0.967908	18.2911	3
1.29677	14.9182	3
1.59699	14.9124	3
1.80927	14.9482	3
1.99914	14.9187	3
2.26765	14.9001	3
2.59652	14.9252	3
2.89673	14.9337	3
3.2116	14.927	3
3.44414	14.9086	3
3.67668	14.9201	3
4.00555	14.954	3
4.36076	14.9623	3
4.68963	14.9996	3
5.01849	15.0385	3
5.36079	15.0181	3
5.74053	14.9989	3
6.16509	15.0077	3
6.52031	15.0454	3
6.80511	15.0578	3
7.07363	15.0321	3
7.34215	14.9952	3
7.61066	14.9215	3
7.86184	14.8687	3
8.13036	14.8694	3
8.3629	14.9245	3
8.66311	14.939	3
8.97798	14.9096	3
9.30684	14.9173	3
9.55802	14.8741	3
9.82653	14.8721	3
10.1113	14.9102	3
10.3799	14.862	3
10.6947	14.8133	3
10.9632	14.8144	3
11.2318	14.8255	3
11.4829	14.8016	3
11.7831	14.8307	3
12.0517	14.8505	3
12.3202	14.7481	3
12.6204	14.7027	3
12.8889	14.7279	3
13.1891	14.7493	3
13.4576	14.7885	3
13.7262	14.7824	3
13.9587	14.7787	3
14.1912	14.8072	3
14.4915	14.8093	3
14.76	14.8365	3
15.0285	14.8381	3
15.2797	14.7732	3
15.5308	14.7091	3
15.7994	14.687	3
16.0679	14.7468	3
16.3527	14.7786	3
16.6375	14.6951	3
16.906	14.7612	3
0	3.50577	4
0.735365	3.09787	4
0.967908	2.26762	4
1.29677	1.84595	4
1.59699	1.8432	4
1.80927	1.84656	4
1.99914	1.84216	4
2.26765	1.83521	4
2.59652	1.83808	4
2.89673	1.84479	4
3.2116	1.84906	4
3.44414	1.8554	4
3.67668	1.86598	4
4.00555	1.87661	4
4.36076	1.8851	4
4.68963	1.89258	4
5.01849	1.90146	4
5.36079	1.91022	4
5.74053	1.92091	4
6.16509	1.93514	4
6.52031	1.94248	4
6.80511	1.93623	4
7.07363	1.92487	4
7.34215	1.91504	4
7.61066	1.90657	4
7.86184	1.89964	4
8.13036	1.89255	4
8.3629	1.88908	4
8.66311	1.88436	4
8.97798	1.87565	4
9.30684	1.87142	4
9.55802	1.86443	4
9.82653	1.85742	4
10.1113	1.85362	4
10.3799	1.84388	4
10.6947	1.83367	4
10.9632	1.82874	4
11.2318	1.82728	4
11.4829	1.82674	4
11.7831	1.82845	4
12.0517	1.82528	4
12.3202	1.81342	4
12.6204	1.80948	4
12.8889	1.81287	4
13.1891	1.81354	4
13.4576	1.81563	4
13.7262	1.81759	4
13.9587	1.81668	4
14.1912	1.81669	4
14.4915	1.82174	4
14.76	1.83157	4
15.0285	1.834	4
15.2797	1.82334	4
15.5308	1.81263	4
15.7994	1.81207	4
16.0679	1.81597	4
16.3527	1.81536	4
16.6375	1.81254	4
16.906	1.81323	4
0	0.74082	5
0.735365	0.651634	5
0.967908	0.476999	5
1.29677	0.387457	5
1.59699	0.385206	5
1.80927	0.385032	5
1.99914	0.382511	5
2.26765	0.382766	5
2.59652	0.386294	5
2.89673	0.388971	5
3.2116	0.392731	5
3.44414	0.398423	5
3.67668	0.407526	5
4.00555	0.417907	5
4.36076	0.424089	5
4.68963	0.427802	5
5.01849	0.432672	5
5.36079	0.440947	5
5.74053	0.453696	5
6.16509	0.465429	5
6.52031	0.470072	5
6.80511	0.465977	5
7.07363	0.457565	5
7.34215	0.450815	5
7.61066	0.448234	5
7.86184	0.446348	5
8.13036	0.439705	5
8.3629	0.431075	5
8.66311	0.423914	5
8.97798	0.418843	5
9.30684	0.415451	5
9.55802	0.410611	5
9.82653	0.40483	5
10.1113	0.400197	5
10.3799	0.395901	5
10.6947	0.390908	5
10.9632	0.385827	5
11.2318	0.38284	5
11.4829	0.38283	5
11.7831	0.383211	5
12.0517	0.380449	5
12.3202	0.376808	5
12.6204	0.376419	5
12.8889	0.377563	5
13.1891	0.377568	5
13.4576	0.376796	5
13.7262	0.377094	5
13.9587	0.377212	5
14.1912	0.377051	5
14.4915	0.380037	5
14.76	0.385498	5
15.0285	0.386862	5
15.2797	0.381831	5
15.5308	0.378146	5
15.7994	0.378967	5
16.0679	0.379522	5
16.3527	0.378348	5
16.6375	0.377879	5
16.906	0.379898	5
0	0.502484	6
0.735365	0.442551	6
0.967908	0.327325	6
1.29677	0.267873	6
1.59699	0.265801	6
1.80927	0.266042	6
1.99914	0.264233	6
2.26765	0.263765	6
2.59652	0.265508	6
2.89673	0.266218	6
3.2116	0.268013	6
3.44414	0.272645	6
3.67668	0.281125	6
4.00555	0.291455	6
4.36076	0.297787	6
4.68963	0.301228	6
5.01849	0.305092	6
5.36079	0.311118	6
5.74053	0.32119	6
6.16509	0.330944	6
6.52031	0.335491	6
6.80511	0.333191	6
7.07363	0.326947	6
7.34215	0.321736	6
7.61066	0.319646	6
7.86184	0.317598	6
8.13036	0.311336	6
8.3629	0.303062	6
8.66311	0.296778	6
8.97798	0.293653	6
9.30684	0.291677	6
9.55802	0.287602	6
9.82653	0.282288	6
10.1113	0.278379	6
10.3799	0.274866	6
10.6947	0.270588	6
10.9632	0.266893	6
11.2318	0.264796	6
11.4829	0.263687	6
11.7831	0.262742	6
12.0517	0.260933	6
12.3202	0.2586	6
12.6204	0.258068	6
12.8889	0.258825	6
13.1891	0.258698	6
13.4576	0.258577	6
13.7262	0.259415	6
13.9587	0.258727	6
14.1912	0.25749	6
14.4915	0.259604	6
14.76	0.263173	6
15.0285	0.263389	6
15.2797	0.260644	6
15.5308	0.259456	6
15.7994	0.260607	6
16.0679	0.261362	6
16.3527	0.260661	6
16.6375	0.25904	6
16.906	0.261245	6
0	0.435532	7
0.735365	0.385851	7
0.967908	0.286713	7
1.29677	0.233792	7
1.59699	0.232372	7
1.80927	0.235669	7
1.99914	0.234564	7
2.26765	0.232117	7
2.59652	0.232618	7
2.89673	0.232862	7
3.2116	0.233753	7
3.44414	0.23749	7
3.67668	0.245101	7
4.00555	0.254282	7
4.36076	0.259749	7
4.68963	0.262745	7
5.01849	0.266103	7
5.36079	0.270135	7
5.74053	0.278116	7
6.16509	0.288132	7
6.52031	0.292925	7
6.80511	0.290321	7
7.07363	0.284577	7
7.34215	0.280281	7
7.61066	0.279221	7
7.86184	0.27737	7
8.13036	0.271781	7
8.3629	0.265186	7
8.66311	0.259775	7
8.97798	0.256578	7
9.30684	0.254062	7
9.55802	0.250695	7
9.82653	0.247003	7
10.1113	0.242936	7
10.3799	0.239507	7
10.6947	0.236407	7
10.9632	0.232527	7
11.2318	0.230488	7
11.4829	0.230455	7
11.7831	0.229557	7
12.0517	0.22723	7
12.3202	0.224979	7
12.6204	0.224567	7
12.8889	0.225535	7
13.1891	0.226689	7
13.4576	0.227233	7
13.7262	0.227427	7
13.9587	0.227197	7
14.1912	0.226261	7
14.4915	0.22716	7
14.76	0.228956	7
15.0285	0.227599	7
15.2797	0.225304	7
15.5308	0.226325	7
15.7994	0.228375	7
16.0679	0.228517	7
16.3527	0.227567	7
16.6375	0.225724	7
16.906	0.227902	7
0	0.387618	8
0.735365	0.342303	8
0.967908	0.25309	8
1.29677	0.205247	8
1.59699	0.20507	8
1.80927	0.20945	8
1.99914	0.208722	8
2.26765	0.206792	8
2.59652	0.207368	8
2.89673	0.207952	8
3.2116	0.208806	8
3.44414	0.211547	8
3.67668	0.2183	8
4.00555	0.226776	8
4.36076	0.231023	8
4.68963	0.233326	8
5.01849	0.236724	8
5.36079	0.239899	8
5.74053	0.247106	8
6.16509	0.256235	8
6.52031	0.259871	8
6.80511	0.257434	8
7.07363	0.252774	8
7.34215	0.248943	8
7.61066	0.247972	8
7.86184	0.247186	8
8.13036	0.24248	8
8.3629	0.236412	8
8.66311	0.231275	8
8.97798	0.228343	8
9.30684	0.227029	8
9.55802	0.22408	8
9.82653	0.219741	8
10.1113	0.216018	8
10.3799	0.213434	8
10.6947	0.210767	8
10.9632	0.207587	8
11.2318	0.205489	8
11.4829	0.204784	8
11.7831	0.204013	8
12.0517	0.202671	8
12.3202	0.201057	8
12.6204	0.200468	8
12.8889	0.201394	8
13.1891	0.201994	8
13.4576	0.2018	8
13.7262	0.202287	8
13.9587	0.202464	8
14.1912	0.202455	8
14.4915	0.203805	8
14.76	0.204044	8
15.0285	0.202078	8
15.2797	0.200416	8
15.5308	0.201656	8
15.7994	0.20376	8
16.0679	0.203588	8
16.3527	0.20278	8
16.6375	0.20257	8
16.906	0.202827	8
0	0.343413	9
0.735365	0.30322	9
0.967908	0.226854	9
1.29677	0.186136	9
1.59699	0.185642	9
1.80927	0.189575	9
1.99914	0.189246	9
2.26765	0.185985	9
2.59652	0.185142	9
2.89673	0.186748	9
3.2116	0.187697	9
3.44414	0.189333	9
3.67668	0.195893	9
4.00555	0.204198	9
4.36076	0.208485	9
4.68963	0.212034	9
5.01849	0.216069	9
5.36079	0.218355	9
5.74053	0.223481	9
6.16509	0.230186	9
6.52031	0.2338	9
6.80511	0.232892	9
7.07363	0.229469	9
7.34215	0.226574	9
7.61066	0.225211	9
7.86184	0.223714	9
8.13036	0.219374	9
8.3629	0.213586	9
8.66311	0.208824	9
8.97798	0.206618	9
9.30684	0.205301	9
9.55802	0.202607	9
9.82653	0.198942	9
10.1113	0.195523	9
10.3799	0.192752	9
10.6947	0.190152	9
10.9632	0.188312	9
11.2318	0.187335	9
11.4829	0.186627	9
11.7831	0.185311	9
12.0517	0.183587	9
12.3202	0.182077	9
12.6204	0.18125	9
12.8889	0.181577	9
13.1891	0.181814	9
13.4576	0.182246	9
13.7262	0.183484	9
13.9587	0.183219	9
14.1912	0.182099	9
14.4915	0.18279	9
14.76	0.183618	9
15.0285	0.182652	9
15.2797	0.181033	9
15.5308	0.181892	9
15.7994	0.184589	9
16.0679	0.185214	9
16.3527	0.184505	9
16.6375	0.183365	9
16.906	0.184072	9
0	0.309899	10
0.735365	0.275719	10
0.967908	0.206219	10
1.29677	0.168805	10
1.59699	0.168916	10
1.80927	0.173178	10
1.99914	0.172979	10
2.26765	0.170398	10
2.59652	0.169567	10
2.89673	0.169265	10
3.2116	0.170831	10
3.44414	0.174914	10
3.67668	0.180528	10
4.00555	0.186687	10
4.36076	0.190574	10
4.68963	0.193803	10
5.01849	0.196667	10
5.36079	0.198277	10
5.74053	0.20296	10
6.16509	0.208985	10
6.52031	0.212303	10
6.80511	0.211631	10
7.07363	0.208321	10
7.34215	0.205503	10
7.61066	0.204531	10
7.86184	0.20305	10
8.13036	0.199501	10
8.3629	0.19532	10
8.66311	0.191069	10
8.97798	0.188453	10
9.30684	0.186672	10
9.55802	0.184257	10
9.82653	0.181608	10
10.1113	0.178392	10
10.3799	0.175427	10
10.6947	0.173107	10
10.9632	0.170766	10
11.2318	0.169161	10
11.4829	0.169206	10
11.7831	0.168858	10
12.0517	0.166978	10
12.3202	0.165493	10
12.6204	0.165112	10
12.8889	0.165226	10
13.1891	0.165545	10
13.4576	0.166169	10
13.7262	0.167268	10
13.9587	0.167131	10
14.1912	0.166331	10
14.4915	0.166957	10
14.76	0.166935	10
15.0285	0.165342	10
15.2797	0.16445	10
15.5308	0.166191	10
15.7994	0.168301	10
16.0679	0.168292	10
16.3527	0.167756	10
16.6375	0.166669	10
16.906	0.16597	10
0	0.273911	11
0.735365	0.245126	11
0.967908	0.182367	11
1.29677	0.149478	11
1.59699	0.152492	11
1.80927	0.155565	11
1.99914	0.153903	11
2.26765	0.151253	11
2.59652	0.149707	11
2.89673	0.150435	11
3.2116	0.152601	11
3.44414	0.15639	11
3.67668	0.162284	11
4.00555	0.168042	11
4.36076	0.170687	11
4.68963	0.173235	11
5.01849	0.177258	11
5.36079	0.179717	11
5.74053	0.183919	11
6.16509	0.189015	11
6.52031	0.191207	11
6.80511	0.190376	11
7.07363	0.187533	11
7.34215	0.18511	11
7.61066	0.18447	11
7.86184	0.183394	11
8.13036	0.17979	11
8.3629	0.175728	11
8.66311	0.171753	11
8.97798	0.16906	11
9.30684	0.167852	11
9.55802	0.165812	11
9.82653	0.163273	11
10.1113	0.160596	11
10.3799	0.157586	11
10.6947	0.155138	11
10.9632	0.153637	11
11.2318	0.152389	11
11.4829	0.152024	11
11.7831	0.151551	11
12.0517	0.150073	11
12.3202	0.148635	11
12.6204	0.147944	11
12.8889	0.148062	11
13.1891	0.148052	11
13.4576	0.148447	11
13.7262	0.149391	11
13.9587	0.149363	11
14.1912	0.14941	11
14.4915	0.150114	11
14.76	0.149548	11
15.0285	0.148307	11
15.2797	0.148344	11
15.5308	0.149806	11
15.7994	0.150668	11
16.0679	0.150468	11
16.3527	0.150429	11
16.6375	0.150258	11
16.906	0.149867	11
0	0.237512	12
0.735365	0.214895	12
0.967908	0.16246	12
1.29677	0.134373	12
1.59699	0.135655	12
1.80927	0.137175	12
1.99914	0.136521	12
2.26765	0.134507	12
2.59652	0.132761	12
2.89673	0.134529	12
3.2116	0.137337	12
3.44414	0.140537	12
3.67668	0.145316	12
4.00555	0.149754	12
4.36076	0.152577	12
4.68963	0.155044	12
5.01849	0.158032	12
5.36079	0.160529	12
5.74053	0.163353	12
6.16509	0.167126	12
6.52031	0.170282	12
6.80511	0.170288	12
7.07363	0.167735	12
7.34215	0.165167	12
7.61066	0.163774	12
7.86184	0.162053	12
8.13036	0.159054	12
8.3629	0.155682	12
8.66311	0.151673	12
8.97798	0.149541	12
9.30684	0.148798	12
9.55802	0.147471	12
9.82653	0.145602	12
10.1113	0.142389	12
10.3799	0.139361	12
10.6947	0.137232	12
10.9632	0.135484	12
11.2318	0.134789	12
11.4829	0.135276	12
11.7831	0.134968	12
12.0517	0.133221	12
12.3202	0.131453	12
12.6204	0.130849	12
12.8889	0.131368	12
13.1891	0.131691	12
13.4576	0.13209	12
13.7262	0.132941	12
13.9587	0.133058	12
14.1912	0.132797	12
14.4915	0.132851	12
14.76	0.132166	12
15.0285	0.13064	12
15.2797	0.130739	12
15.5308	0.132965	12
15.7994	0.133928	12
16.0679	0.133419	12
16.3527	0.133051	12
16.6375	0.132106	12
16.906	0.130838	12
0	0.209484	13
0.735365	0.188324	13
0.967908	0.143154	13
1.29677	0.118408	13
1.59699	0.118645	13
1.80927	0.119377	13
1.99914	0.120419	13
2.26765	0.119867	13
2.59652	0.118117	13
2.89673	0.120319	13
3.2116	0.123211	13
3.44414	0.126505	13
3.67668	0.130864	13
4.00555	0.134308	13
4.36076	0.136244	13
4.68963	0.137713	13
5.01849	0.140537	13
5.36079	0.143381	13
5.74053	0.146584	13
6.16509	0.150587	13
6.52031	0.153077	13
6.80511	0.152603	13
7.07363	0.149999	13
7.34215	0.147888	13
7.61066	0.147106	13
7.86184	0.145733	13
8.13036	0.14277	13
8.3629	0.13944	13
8.66311	0.135828	13
8.97798	0.133405	13
9.30684	0.133209	13
9.55802	0.13264	13
9.82653	0.130032	13
10.1113	0.126824	13
10.3799	0.124384	13
10.6947	0.122524	13
10.9632	0.121409	13
11.2318	0.121025	13
11.4829	0.121212	13
11.7831	0.120638	13
12.0517	0.119017	13
12.3202	0.117448	13
12.6204	0.116867	13
12.8889	0.117487	13
13.1891	0.117618	13
13.4576	0.117324	13
13.7262	0.117766	13
13.9587	0.117931	13
14.1912	0.118188	13
14.4915	0.119219	13
14.76	0.118904	13
15.0285	0.117385	13
15.2797	0.11786	13
15.5308	0.120023	13
15.7994	0.120425	13
16.0679	0.119323	13
16.3527	0.118897	13
16.6375	0.119385	13
16.906	0.116864	13
0	0.195187	14
0.735365	0.168802	14
0.967908	0.128181	14
1.29677	0.104918	14
1.59699	0.103065	14
1.80927	0.103847	14
1.99914	0.105313	14
2.26765	0.106351	14
2.59652	0.105903	14
2.89673	0.106706	14
3.2116	0.108349	14
3.44414	0.112258	14
3.67668	0.116803	14
4.00555	0.119643	14
4.36076	0.121796	14
4.68963	0.123846	14
5.01849	0.126462	14
5.36079	0.128461	14
5.74053	0.130229	14
6.16509	0.133474	14
6.52031	0.136389	14
6.80511	0.135858	14
7.07363	0.133136	14
7.34215	0.131253	14
7.61066	0.130318	14
7.86184	0.128828	14
8.13036	0.126544	14
8.3629	0.123731	14
8.66311	0.1198	14
8.97798	0.117315	14
9.30684	0.117507	14
9.55802	0.11806	14
9.82653	0.116455	14
10.1113	0.112735	14
10.3799	0.109984	14
10.6947	0.108263	14
10.9632	0.106795	14
11.2318	0.106517	14
11.4829	0.107131	14
11.7831	0.107094	14
12.0517	0.105835	14
12.3202	0.10405	14
12.6204	0.103097	14
12.8889	0.103602	14
13.1891	0.104104	14
13.4576	0.104137	14
13.7262	0.104696	14
13.9587	0.104975	14
14.1912	0.104938	14
14.4915	0.105302	14
14.76	0.104795	14
15.0285	0.103534	14
15.2797	0.104217	14
15.5308	0.106235	14
15.7994	0.106248	14
16.0679	0.105144	14
16.3527	0.104991	14
16.6375	0.106222	14
16.906	0.102693	14
0	0.186042	15
0.735365	0.146586	15
0.967908	0.111516	15
1.29677	0.0929257	15
1.59699	0.089203	15
1.80927	0.0892019	15
1.99914	0.0912283	15
2.26765	0.0926649	15
2.59652	0.0915318	15
2.89673	0.0919244	15
3.2116	0.0933094	15
3.44414	0.0960304	15
3.67668	0.100266	15
4.00555	0.104622	15
4.36076	0.107065	15
4.68963	0.107825	15
5.01849	0.110266	15
5.36079	0.112206	15
5.74053	0.113212	15
6.16509	0.116248	15
6.52031	0.119025	15
6.80511	0.118764	15
7.07363	0.116536	15
7.34215	0.114343	15
7.61066	0.113055	15
7.86184	0.111594	15
8.13036	0.109804	15
8.3629	0.107816	15
8.66311	0.104259	15
8.97798	0.101314	15
9.30684	0.101176	15
9.55802	0.101888	15
9.82653	0.100654	15
10.1113	0.0976485	15
10.3799	0.0953648	15
10.6947	0.093345	15
10.9632	0.0917004	15
11.2318	0.0921652	15
11.4829	0.0929702	15
11.7831	0.0927326	15
12.0517	0.092188	15
12.3202	0.0907589	15
12.6204	0.0891853	15
12.8889	0.0890888	15
13.1891	0.0895065	15
13.4576	0.0893611	15
13.7262	0.0893634	15
13.9587	0.0897351	15
14.1912	0.0902252	15
14.4915	0.0906858	15
14.76	0.0907504	15
15.0285	0.0907797	15
15.2797	0.0915828	15
15.5308	0.0923171	15
15.7994	0.0918652	15
16.0679	0.09095	15
16.3527	0.0906424	15
16.6375	0.0919295	15
16.906	0.0889015	15
0	0.17293	16
0.735365	0.127398	16
0.967908	0.0960998	16
1.29677	0.0803419	16
1.59699	0.0764174	16
1.80927	0.0778886	16
1.99914	0.0811685	16
2.26765	0.0824268	16
2.59652	0.0808488	16
2.89673	0.0810325	16
3.2116	0.0823853	16
3.44414	0.0847968	16
3.67668	0.0888251	16
4.00555	0.0930766	16
4.36076	0.0946309	16
4.68963	0.0941922	16
5.01849	0.0962983	16
5.36079	0.098486	16
5.74053	0.0995369	16
6.16509	0.101396	16
6.52031	0.102779	16
6.80511	0.103081	16
7.07363	0.101845	16
7.34215	0.100073	16
7.61066	0.0987093	16
7.86184	0.0968471	16
8.13036	0.095195	16
8.3629	0.0937848	16
8.66311	0.0908881	16
8.97798	0.0880711	16
9.30684	0.0874261	16
9.55802	0.0877138	16
9.82653	0.0869519	16
10.1113	0.0846783	16
10.3799	0.0823768	16
10.6947	0.0801856	16
10.9632	0.078924	16
11.2318	0.0797367	16
11.4829	0.0802977	16
11.7831	0.080076	16
12.0517	0.0797955	16
12.3202	0.0783659	16
12.6204	0.076621	16
12.8889	0.0763986	16
13.1891	0.0771931	16
13.4576	0.0772677	16
13.7262	0.0769144	16
13.9587	0.0774904	16
14.1912	0.0782485	16
14.4915	0.0781549	16
14.76	0.0781646	16
15.0285	0.0789219	16
15.2797	0.0797026	16
15.5308	0.0793315	16
15.7994	0.0785742	16
16.0679	0.078413	16
16.3527	0.0781827	16
16.6375	0.078975	16
16.906	0.0775129	16
0	0.154073	17
0.735365	0.117859	17
0.967908	0.0848818	17
1.29677	0.0674795	17
1.59699	0.0646101	17
1.80927	0.0666707	17
1.99914	0.0717695	17
2.26765	0.0742824	17
2.59652	0.0721133	17
2.89673	0.0710771	17
3.2116	0.0718873	17
3.44414	0.0743701	17
3.67668	0.0779919	17
4.00555	0.0808779	17
4.36076	0.08109	17
4.68963	0.080377	17
5.01849	0.0830807	17
5.36079	0.086141	17
5.74053	0.0873203	17
6.16509	0.0884493	17
6.52031	0.0893829	17
6.80511	0.0897941	17
7.07363	0.0891603	17
7.34215	0.0880453	17
7.61066	0.0862572	17
7.86184	0.0835938	17
8.13036	0.0821507	17
8.3629	0.0815533	17
8.66311	0.079327	17
8.97798	0.0766282	17
9.30684	0.0758474	17
9.55802	0.0759669	17
9.82653	0.0751267	17
10.1113	0.0734562	17
10.3799	0.0716174	17
10.6947	0.0691788	17
10.9632	0.0679236	17
11.2318	0.0689872	17
11.4829	0.0696501	17
11.7831	0.0696902	17
12.0517	0.069379	17
12.3202	0.0678662	17
12.6204	0.0663602	17
12.8889	0.0662613	17
13.1891	0.067557	17
13.4576	0.0679028	17
13.7262	0.0668855	17
13.9587	0.0669526	17
14.1912	0.0677525	17
14.4915	0.0675896	17
14.76	0.0673136	17
15.0285	0.0684115	17
15.2797	0.0694835	17
15.5308	0.0687845	17
15.7994	0.0681419	17
16.0679	0.068158	17
16.3527	0.0679197	17
16.6375	0.0689829	17
16.906	0.0672997	17
0	0.12736	18
0.735365	0.110405	18
0.967908	0.0750038	18
1.29677	0.0553836	18
1.59699	0.0550468	18
1.80927	0.0569254	18
1.99914	0.0618807	18
2.26765	0.0653673	18
2.59652	0.062596	18
2.89673	0.0601526	18
3.2116	0.0613129	18
3.44414	0.0632355	18
3.67668	0.065614	18
4.00555	0.0687988	18
4.36076	0.0691219	18
4.68963	0.0675431	18
5.01849	0.0696934	18
5.36079	0.07296	18
5.74053	0.0747609	18
6.16509	0.0763465	18
6.52031	0.0771381	18
6.80511	0.0773104	18
7.07363	0.0767183	18
7.34215	0.0751441	18
7.61066	0.0732829	18
7.86184	0.0716378	18
8.13036	0.0705491	18
8.3629	0.0697824	18
8.66311	0.0683815	18
8.97798	0.0669452	18
9.30684	0.066331	18
9.55802	0.0658521	18
9.82653	0.0650106	18
10.1113	0.0634125	18
10.3799	0.0614933	18
10.6947	0.0594045	18
10.9632	0.058582	18
11.2318	0.0595953	18
11.4829	0.0596636	18
11.7831	0.0594347	18
12.0517	0.0593355	18
12.3202	0.0581375	18
12.6204	0.0571507	18
12.8889	0.0574731	18
13.1891	0.0587212	18
13.4576	0.0587004	18
13.7262	0.0574406	18
13.9587	0.0574921	18
14.1912	0.0579086	18
14.4915	0.0575012	18
14.76	0.0576025	18
15.0285	0.0586621	18
15.2797	0.0594025	18
15.5308	0.0589327	18
15.7994	0.0585562	18
16.0679	0.0584102	18
16.3527	0.0581262	18
16.6375	0.0591208	18
16.906	0.0584449	18
0	0.102166	19
0.735365	0.0971689	19
0.967908	0.0666679	19
1.29677	0.0495579	19
1.59699	0.0490862	19
1.80927	0.0505253	19
1.99914	0.0533144	19
2.26765	0.0529247	19
2.59652	0.0503828	19
2.89673	0.0500779	19
3.2116	0.050654	19
3.44414	0.0505723	19
3.67668	0.0539896	19
4.00555	0.0586644	19
4.36076	0.0584661	19
4.68963	0.0559089	19
5.01849	0.0566289	19
5.36079	0.0594205	19
5.74053	0.0618015	19
6.16509	0.0639221	19
6.52031	0.0651667	19
6.80511	0.0653699	19
7.07363	0.0644716	19
7.34215	0.0628584	19
7.61066	0.061536	19
7.86184	0.0607384	19
8.13036	0.0599209	19
8.3629	0.0586765	19
8.66311	0.0576463	19
8.97798	0.0575113	19
9.30684	0.0573555	19
9.55802	0.056349	19
9.82653	0.0551083	19
10.1113	0.0536295	19
10.3799	0.0520426	19
10.6947	0.0506185	19
10.9632	0.0494038	19
11.2318	0.0490089	19
11.4829	0.049031	19
11.7831	0.0489017	19
12.0517	0.0484545	19
12.3202	0.0480595	19
12.6204	0.0485025	19
12.8889	0.0495624	19
13.1891	0.0501846	19
13.4576	0.0495169	19
13.7262	0.0486187	19
13.9587	0.0484502	19
14.1912	0.0480518	19
14.4915	0.0480952	19
14.76	0.0487779	19
15.0285	0.0490264	19
15.2797	0.0491076	19
15.5308	0.0489969	19
15.7994	0.0488502	19
16.0679	0.0486527	19
16.3527	0.0484699	19
16.6375	0.0488818	19
16.906	0.0500993	19
0	0.0800636	20
0.735365	0.0765853	20
0.967908	0.0531214	20
1.29677	0.0400463	20
1.59699	0.038733	20
1.80927	0.0402682	20
1.99914	0.0425099	20
2.26765	0.0414129	20
2.59652	0.0425964	20
2.89673	0.0445257	20
3.2116	0.0415449	20
3.44414	0.0398665	20
3.67668	0.0450428	20
4.00555	0.0494787	20
4.36076	0.0476536	20
4.68963	0.0445152	20
5.01849	0.0458424	20
5.36079	0.0494906	20
5.74053	0.0517562	20
6.16509	0.053083	20
6.52031	0.0539821	20
6.80511	0.0538912	20
7.07363	0.0531825	20
7.34215	0.0526874	20
7.61066	0.051868	20
7.86184	0.0509594	20
8.13036	0.0500662	20
8.3629	0.0483073	20
8.66311	0.0473289	20
8.97798	0.0486669	20
9.30684	0.0491874	20
9.55802	0.0472124	20
9.82653	0.0454242	20
10.1113	0.0447548	20
10.3799	0.0439223	20
10.6947	0.042941	20
10.9632	0.0416111	20
11.2318	0.0398548	20
11.4829	0.0393936	20
11.7831	0.0397084	20
12.0517	0.0395864	20
12.3202	0.0396726	20
12.6204	0.0402352	20
12.8889	0.0410169	20
13.1891	0.0413747	20
13.4576	0.0408375	20
13.7262	0.0403589	20
13.9587	0.040356	20
14.1912	0.039968	20
14.4915	0.0401607	20
14.76	0.0404345	20
15.0285	0.0399292	20
15.2797	0.0400745	20
15.5308	0.0405796	20
15.7994	0.0403652	20
16.0679	0.0400357	20
16.3527	0.0403196	20
16.6375	0.0400982	20
16.906	0.0419497	20
0	0.0667712	21
0.735365	0.0589765	21
0.967908	0.0453482	21
1.29677	0.036879	21
1.59699	0.0328311	21
1.80927	0.0322648	21
1.99914	0.0331914	21
2.26765	0.0309315	21
2.59652	0.0322402	21
2.89673	0.0348481	21
3.2116	0.0326261	21
3.44414	0.0344469	21
3.67668	0.0390497	21
4.00555	0.0390507	21
4.36076	0.0371146	21
4.68963	0.0365563	21
5.01849	0.0385756	21
5.36079	0.0416715	21
5.74053	0.0438495	21
6.16509	0.0445926	21
6.52031	0.0444391	21
6.80511	0.0443297	21
7.07363	0.0441579	21
7.34215	0.0438539	21
7.61066	0.043619	21
7.86184	0.0427288	21
8.13036	0.0411779	21
8.3629	0.0398437	21
8.66311	0.0397374	21
8.97798	0.0411715	21
9.30684	0.0414138	21
9.55802	0.0392978	21
9.82653	0.0373666	21
10.1113	0.0365471	21
10.3799	0.0351162	21
10.6947	0.0338098	21
10.9632	0.0336257	21
11.2318	0.0331695	21
11.4829	0.0329954	21
11.7831	0.0328262	21
12.0517	0.0330417	21
12.3202	0.0338443	21
12.6204	0.0337521	21
12.8889	0.0335425	21
13.1891	0.0335148	21
13.4576	0.0335883	21
13.7262	0.0338855	21
13.9587	0.0335182	21
14.1912	0.0328322	21
14.4915	0.0330414	21
14.76	0.0329492	21
15.0285	0.0325854	21
15.2797	0.0331395	21
15.5308	0.0339416	21
15.7994	0.0341298	21
16.0679	0.0334221	21
16.3527	0.0332621	21
16.6375	0.0336793	21
16.906	0.0353412	21
0	0.0595582	22
0.735365	0.0466403	22
0.967908	0.0340895	22
1.29677	0.0273642	22
1.59699	0.0246755	22
1.80927	0.0265722	22
1.99914	0.0287505	22
2.26765	0.024787	22
2.59652	0.0249221	22
2.89673	0.0303852	22
3.2116	0.0312032	22
3.44414	0.0322546	22
3.67668	0.0333945	22
4.00555	0.030479	22
4.36076	0.0308028	22
4.68963	0.034262	22
5.01849	0.0359008	22
5.36079	0.0364729	22
5.74053	0.0369699	22
6.16509	0.0380486	22
6.52031	0.0381588	22
6.80511	0.0377009	22
7.07363	0.0376648	22
7.34215	0.0366401	22
7.61066	0.0355752	22
7.86184	0.0348888	22
8.13036	0.0342123	22
8.3629	0.0341513	22
8.66311	0.0341785	22
8.97798	0.0337458	22
9.30684	0.033251	22
9.55802	0.0323396	22
9.82653	0.0307048	22
10.1113	0.028983	22
10.3799	0.0276928	22
10.6947	0.0275734	22
10.9632	0.0278131	22
11.2318	0.0277046	22
11.4829	0.0281863	22
11.7831	0.0280789	22
12.0517	0.0278396	22
12.3202	0.0279898	22
12.6204	0.0273397	22
12.8889	0.0261904	22
13.1891	0.0254856	22
13.4576	0.0264724	22
13.7262	0.0275294	22
13.9587	0.0270117	22
14.1912	0.0270117	22
14.4915	0.0273125	22
14.76	0.0263907	22
15.0285	0.0262725	22
15.2797	0.0276115	22
15.5308	0.0282253	22
15.7994	0.0277075	22
16.0679	0.0271918	22
16.3527	0.0275383	22
16.6375	0.0292096	22
16.906	0.0281972	22
0	0.0618767	23
0.735365	0.0441702	23
0.967908	0.0295401	23
1.29677	0.0240106	23
1.59699	0.0210418	23
1.80927	0.0220093	23
1.99914	0.0267087	23
2.26765	0.0252152	23
2.59652	0.0219241	23
2.89673	0.0222413	23
3.2116	0.0248259	23
3.44414	0.0284352	23
3.67668	0.0292965	23
4.00555	0.0269025	23
4.36076	0.0269082	23
4.68963	0.0283118	23
5.01849	0.0277179	23
5.36079	0.0280679	23
5.74053	0.0299128	23
6.16509	0.0316558	23
6.52031	0.0315371	23
6.80511	0.031124	23
7.07363	0.0313639	23
7.34215	0.030409	23
7.61066	0.028907	23
7.86184	0.0276269	23
8.13036	0.0268759	23
8.3629	0.0273839	23
8.66311	0.0279466	23
8.97798	0.0270817	23
9.30684	0.0259359	23
9.55802	0.0256342	23
9.82653	0.0259228	23
10.1113	0.0250919	23
10.3799	0.0235989	23
10.6947	0.0230086	23
10.9632	0.0226228	23
11.2318	0.0225507	23
11.4829	0.023063	23
11.7831	0.0231134	23
12.0517	0.0227379	23
12.3202	0.022808	23
12.6204	0.0226631	23
12.8889	0.0218339	23
13.1891	0.0214681	23
13.4576	0.0217484	23
13.7262	0.0216121	23
13.9587	0.0212543	23
14.1912	0.0211513	23
14.4915	0.0210335	23
14.76	0.0219601	23
15.0285	0.0235763	23
15.2797	0.0234659	23
15.5308	0.0220025	23
15.7994	0.0213443	23
16.0679	0.0214578	23
16.3527	0.0218903	23
16.6375	0.0239082	23
16.906	0.0219413	23
0	0.0299852	24
0.735365	0.0351582	24
0.967908	0.0264398	24
1.29677	0.0227085	24
1.59699	0.020364	24
1.80927	0.0176907	24
1.99914	0.0193965	24
2.26765	0.0202339	24
2.59652	0.0194079	24
2.89673	0.0178128	24
3.2116	0.0187951	24
3.44414	0.021574	24
3.67668	0.0221586	24
4.00555	0.0197177	24
4.36076	0.0185947	24
4.68963	0.0187337	24
5.01849	0.0179549	24
5.36079	0.0203098	24
5.74053	0.0227187	24
6.16509	0.0230723	24
6.52031	0.0242339	24
6.80511	0.0243306	24
7.07363	0.0234981	24
7.34215	0.0235219	24
7.61066	0.0233871	24
7.86184	0.0227555	24
8.13036	0.0220732	24
8.3629	0.0219	24
8.66311	0.0219568	24
8.97798	0.0213675	24
9.30684	0.0206037	24
9.55802	0.0194108	24
9.82653	0.019044	24
10.1113	0.0199577	24
10.3799	0.0194952	24
10.6947	0.0187322	24
10.9632	0.0187707	24
11.2318	0.0177993	24
11.4829	0.0165558	24
11.7831	0.0166288	24
12.0517	0.0172207	24
12.3202	0.0177754	24
12.6204	0.0182932	24
12.8889	0.0181578	24
13.1891	0.0178571	24
13.4576	0.0173363	24
13.7262	0.0167336	24
13.9587	0.0171745	24
14.1912	0.01745	24
14.4915	0.0178175	24
14.76	0.0189237	24
15.0285	0.0182893	24
15.2797	0.0166241	24
15.5308	0.0164681	24
15.7994	0.0171322	24
16.0679	0.0174683	24
16.3527	0.0170381	24
16.6375	0.0152285	24
16.906	0.0190942	24
0	0.0290836	25
0.735365	0.0207114	25
0.967908	0.0155455	25
1.29677	0.0154031	25
1.59699	0.0156341	25
1.80927	0.0142587	25
1.99914	0.011651	25
2.26765	0.0114337	25
2.59652	0.0137313	25
2.89673	0.0147267	25
3.2116	0.015787	25
3.44414	0.0161423	25
3.67668	0.0130622	25
4.00555	0.00909532	25
4.36076	0.0104264	25
4.68963	0.0158282	25
5.01849	0.0177803	25
5.36079	0.0180828	25
5.74053	0.0191147	25
6.16509	0.019371	25
6.52031	0.0195894	25
6.80511	0.0183691	25
7.07363	0.0167756	25
7.34215	0.0166595	25
7.61066	0.0173589	25
7.86184	0.0180023	25
8.13036	0.0175096	25
8.3629	0.0167503	25
8.66311	0.015989	25
8.97798	0.0149164	25
9.30684	0.0149103	25
9.55802	0.0153114	25
9.82653	0.0151397	25
10.1113	0.0151868	25
10.3799	0.0148019	25
10.6947	0.0145409	25
10.9632	0.0148284	25
11.2318	0.0141312	25
11.4829	0.0128304	25
11.7831	0.0126005	25
12.0517	0.013594	25
12.3202	0.0140187	25
12.6204	0.0135412	25
12.8889	0.0132024	25
13.1891	0.0129935	25
13.4576	0.0136403	25
13.7262	0.0149558	25
13.9587	0.0142993	25
14.1912	0.0128561	25
14.4915	0.0132971	25
14.76	0.0141616	25
15.0285	0.0138914	25
15.2797	0.0135351	25
15.5308	0.0139491	25
15.7994	0.0141229	25
16.0679	0.0142786	25
16.3527	0.014298	25
16.6375	0.0125908	25
16.906	0.0139745	25
0	0.0152502	26
0.735365	0.0162499	26
0.967908	0.0131811	26
1.29677	0.0114133	26
1.59699	0.0132191	26
1.80927	0.0119351	26
1.99914	0.0110892	26
2.26765	0.0138763	26
2.59652	0.0135878	26
2.89673	0.0113732	26
3.2116	0.0134061	26
3.44414	0.014408	26
3.67668	0.0132192	26
4.00555	0.0142041	26
4.36076	0.0142772	26
4.68963	0.0136258	26
5.01849	0.0137189	26
5.36079	0.0139035	26
5.74053	0.0146133	26
6.16509	0.0159648	26
6.52031	0.0167245	26
6.80511	0.0156509	26
7.07363	0.014746	26
7.34215	0.014922	26
7.61066	0.0147763	26
7.86184	0.0139215	26
8.13036	0.0133196	26
8.3629	0.0133401	26
8.66311	0.01262	26
8.97798	0.0115007	26
9.30684	0.0115754	26
9.55802	0.0122065	26
9.82653	0.0121107	26
10.1113	0.0121266	26
10.3799	0.0126585	26
10.6947	0.0122621	26
10.9632	0.0115676	26
11.2318	0.0114996	26
11.4829	0.0110453	26
11.7831	0.0108772	26
12.0517	0.0108521	26
12.3202	0.0102069	26
12.6204	0.00997424	26
12.8889	0.010439	26
13.1891	0.0108433	26
13.4576	0.0107083	26
13.7262	0.0102767	26
13.9587	0.0102626	26
14.1912	0.010795	26
14.4915	0.0107569	26
14.76	0.0106076	26
15.0285	0.0107633	26
15.2797	0.0104708	26
15.5308	0.0100329	26
15.7994	0.0102859	26
16.0679	0.010881	26
16.3527	0.010818	26
16.6375	0.0108366	26
16.906	0.00932506	26
0	0.00579611	27
0.735365	0.00876951	27
0.967908	0.00963392	27
1.29677	0.00604657	27
1.59699	0.00549053	27
1.80927	0.00854152	27
1.99914	0.00756266	27
2.26765	0.00820054	27
2.59652	0.0108681	27
2.89673	0.010341	27
3.2116	0.0088337	27
3.44414	0.00612934	27
3.67668	0.00496786	27
4.00555	0.00792548	27
4.36076	0.00925463	27
4.68963	0.00914758	27
5.01849	0.00994162	27
5.36079	0.0103947	27
5.74053	0.0110845	27
6.16509	0.0109383	27
6.52031	0.00983849	27
6.80511	0.00919366	27
7.07363	0.00917653	27
7.34215	0.00959979	27
7.61066	0.0104215	27
7.86184	0.0110343	27
8.13036	0.0109999	27
8.3629	0.00992127	27
8.66311	0.00884419	27
8.97798	0.0089053	27
9.30684	0.00957171	27
9.55802	0.010105	27
9.82653	0.00932417	27
10.1113	0.0083784	27
10.3799	0.00860685	27
10.6947	0.00883784	27
10.9632	0.00838146	27
11.2318	0.00793025	27
11.4829	0.00813689	27
11.7831	0.00805825	27
12.0517	0.00760146	27
12.3202	0.00744497	27
12.6204	0.00752692	27
12.8889	0.00790023	27
13.1891	0.00796717	27
13.4576	0.00789855	27
13.7262	0.00855429	27
13.9587	0.00910948	27
14.1912	0.00862892	27
14.4915	0.00773015	27
14.76	0.00699804	27
15.0285	0.0069233	27
15.2797	0.0076019	27
15.5308	0.00837222	27
15.7994	0.00846927	27
16.0679	0.0082978	27
16.3527	0.00840382	27
16.6375	0.00758825	27
16.906	0.00762722	27
0	0.0137819	28
0.735365	0.0107077	28
0.967908	0.00892746	28
1.29677	0.00716185	28
1.59699	0.00438592	28
1.80927	0.00326391	28
1.99914	0.00613479	28
2.26765	0.00772576	28
2.59652	0.00646292	28
2.89673	0.0056967	28
3.2116	0.00404951	28
3.44414	0.00469828	28
3.67668	0.0087619	28
4.00555	0.0100353	28
4.36076	0.00822516	28
4.68963	0.00611756	28
5.01849	0.00605879	28
5.36079	0.0071889	28
5.74053	0.00751381	28
6.16509	0.0080733	28
6.52031	0.00890778	28
6.80511	0.00964199	28
7.07363	0.00984407	28
7.34215	0.00929663	28
7.61066	0.00848868	28
7.86184	0.0081718	28
8.13036	0.008319	28
8.3629	0.00808374	28
8.66311	0.00760907	28
8.97798	0.00763647	28
9.30684	0.0074006	28
9.55802	0.00692932	28
9.82653	0.00686773	28
10.1113	0.00651724	28
10.3799	0.00624516	28
10.6947	0.00576231	28
10.9632	0.00473958	28
11.2318	0.00474168	28
11.4829	0.00579548	28
11.7831	0.00615998	28
12.0517	0.00560255	28
12.3202	0.00537261	28
12.6204	0.00564379	28
12.8889	0.00566435	28
13.1891	0.00574187	28
13.4576	0.00571412	28
13.7262	0.00517453	28
13.9587	0.00521839	28
14.1912	0.00574005	28
14.4915	0.00579774	28
14.76	0.00536383	28
15.0285	0.00541592	28
15.2797	0.00599484	28
15.5308	0.00584842	28
15.7994	0.00559456	28
16.0679	0.00561818	28
16.3527	0.00548539	28
16.6375	0.00593806	28
16.906	0.00591632	28
0	0.0151729	29
0.735365	0.00965238	29
0.967908	0.00549924	29
1.29677	0.00472709	29
1.59699	0.00527606	29
1.80927	0.00523705	29
1.99914	0.00402252	29
2.26765	0.00297031	29
2.59652	0.00519196	29
2.89673	0.00760891	29
3.2116	0.00533181	29
3.44414	0.00342355	29
3.67668	0.00428926	29
4.00555	0.00469298	29
4.36076	0.00444068	29
4.68963	0.00409654	29
5.01849	0.00531932	29
5.36079	0.00665482	29
5.74053	0.006355	29
6.16509	0.00547707	29
6.52031	0.00486107	29
6.80511	0.00571757	29
7.07363	0.00652806	29
7.34215	0.00579086	29
7.61066	0.00529022	29
7.86184	0.00565485	29
8.13036	0.00552153	29
8.3629	0.00567893	29
8.66311	0.00654142	29
8.97798	0.00677427	29
9.30684	0.00664802	29
9.55802	0.00615257	29
9.82653	0.00517386	29
10.1113	0.00451314	29
10.3799	0.00346682	29
10.6947	0.00269172	29
10.9632	0.00337269	29
11.2318	0.00402529	29
11.4829	0.00432347	29
11.7831	0.00414229	29
12.0517	0.00395967	29
12.3202	0.00416243	29
12.6204	0.00454872	29
12.8889	0.00483185	29
13.1891	0.00413122	29
13.4576	0.0040352	29
13.7262	0.00470926	29
13.9587	0.00442643	29
14.1912	0.00383731	29
14.4915	0.00385238	29
14.76	0.00387294	29
15.0285	0.0038068	29
15.2797	0.00394951	29
15.5308	0.00451532	29
15.7994	0.00436135	29
16.0679	0.00365636	29
16.3527	0.00417205	29
16.6375	0.00431387	29
16.906	0.00414012	29
